# Supplementary material for: Levels of Polychlorinated Dibenzo-p-Dioxins/Furans (PCDD/Fs) and Dioxin-Like Polychlorinated Biphenyls (DL-PCBs) in Human Breast Milk in Chile: A Pilot Study
Source: Int J Environ Res Public Health. 2021 Apr 30;18(9):4825. doi: 10.3390/ijerph18094825 (PMC8125136; doi:10.3390/ijerph18094825)
Supplement: Supplementary file 1 [file ijerph-18-04825-s001.zip]

Archive with 1 entries (1 files):
- ijerph-1169237-supplementary.pdf
